# Supplementary material for: Proteomic Analysis of the Extracellular Matrix in the Porcine Adrenal Cortex
Source: J Proteome Res. 2025 Jun 10;24(7):3300–9. doi: 10.1021/acs.jproteome.5c00026 (PMC12235688; doi:10.1021/acs.jproteome.5c00026)
Supplement: Supplementary file 3 [file pr5c00026_si_003.xlsx]

## Sheet: 940 PROTEINS
Table S2 – Total proteins identified in the porcine adrenal cortex's outer (OF) and inner (IF) fractions.
T: Protein IDs	Gene	Protein
A0A286ZRI9		MAGE domain-containing protein
A0A287BRE8		Large ribosomal subunit protein uL22 (60S ribosomal protein L17)
A0A480RQR3		arylamine N-acetyltransferase
A0A8W4FGT8		HNRNPH1
A0A8W4FP38		Large ribosomal subunit protein uL22 (60S ribosomal protein L17)
I3LT77		Uncharacterized protein
A0A287A3T6		Ig-like domain-containing protein
A0A287A4Q2		Uncharacterized protein
A0A287ASP0		RNA uridylyltransferase
P00761		Trypsin
A0A8W4FQ81		Small ribosomal subunit protein uS10 domain-containing protein
A0A8W4F8S1		40S ribosomal protein S27
A0A5G2QAN6		Plectin/eS10 N-terminal domain-containing protein
A0A5G2QPX6		Uncharacterized protein
A0A8W4F8U6		Ig-like domain-containing protein
A0A8W4FCZ3		Laminin G domain-containing protein
A0A8W4FNF1		Tankyrase 1-binding protein C-terminal domain-containing protein
F1SSA6		Myosin motor domain-containing protein
F1STC5		Ig-like domain-containing protein
P51781		Glutathione S-transferase alpha M14
P62802		Histone H4
A0A287BRW3		Ribosomal protein L15
A0A286ZUY9	A1BG	Alpha-1-B glycoprotein
A0A5G2Q8I9	A2M	Alpha-2-macroglobulin
A0A5G2QJD9	AAK1	AP2 associated kinase 1
K7GMM7	ABCB1	ATP-binding cassette, sub-family B (MDR/TAP), member 1
I3LB03	ABCF3	ATP binding cassette subfamily F member 3
A0A5G2QWN3	ABI3BP	ABI family member 3 binding protein
F1S4V5	ABLIM1	Actin binding LIM protein 1
A0A8D0NPF0	ACLY	ATP-citrate synthase (EC 2.3.3.8) (ATP-citrate (pro-S-)-lyase)
P16276	ACO2	Aconitate hydratase, mitochondrial (Aconitase)
A0A8W4FG64	ACOT9	Acyl-CoA thioesterase 9
A0A287B956	ACSF2	Medium-chain acyl-CoA ligase ACSF2, mitochondrial (EC 6.2.1.2)
A0A8D0T470	ACTA2	Actin, aortic smooth muscle (Alpha-actin-2)
Q6QAQ1	ACTB	Actin, cytoplasmic 1
B6VNT8	ACTC1	Actin, alpha cardiac muscle 1 (Alpha-cardiac actin)
I3LLY3	ACTN1	Alpha-actinin-1 (Alpha-actinin cytoskeletal isoform)
F1RI39	ACTN4	Alpha-actinin-4 (Non-muscle alpha-actinin 4)
A0A5G2RE71	ACTR2	Actin-related protein 2 (Actin-like protein 2)
A0A286ZIH7	ACTR3	Actin-related protein 3 (Actin-like protein 3)
A0A286ZQT4	ADAMTSL1	ADAMTS like 1
F1RSN7	ADCK5	AarF domain containing kinase 5
A0A286ZR45	ADD1	Adducin 1
A0A287A703	ADH1C	alcohol dehydrogenase (EC 1.1.1.1)
A5GHK7	ADNP	Activity dependent neuroprotector homeobox
F1RFB8	ADO	2-aminoethanethiol (Cysteamine) dioxygenase (2-aminoethanethiol dioxygenase)
F1SSF7	AEBP1	AE binding protein 1 (Adipocyte enhancer-binding protein 1)
A0A286ZM64	AFDN	Afadin, adherens junction formation factor
A0A480U5R6	AGAP3	Arf-GAP with GTPase, ANK repeat and PH domain-containing protein 3 isoform
A0A287ABA8	AGFG2	Arf-GAP domain and FG repeat-containing protein 2 isoform X1 (ArfGAP with FG repeats 2)
A0A286ZS39	AGRN	Agrin
E7EI18	AHCYL1	Adenosylhomocysteinase like 1 (Adenosylhomocysteinase-like protein 1 (EC 3.3.1.1))
A0A287A608	AHNAK	AHNAK nucleoprotein
A0A286ZXM0	AHNAK2	PDZ domain-containing protein
A0A4X1T4G7	AHSA1	Activator of HSP90 ATPase activity 1
P29700	AHSG	Alpha-2-HS-glycoprotein (Fetuin-A)
F1RTH3	AIFM1	Apoptosis inducing factor mitochondria associated 1
A0A8W4FC03	AJM1	Apical junction component 1 homolog
A0A287A3A3	AKAP12	A-kinase anchoring protein 12
Q2TJA5	AKR1C8	Aldo-keto reductase (Aldo-keto reductase family 1 member C4)
K7GLV2	AKT2	non-specific serine/threonine protein kinase (EC 2.7.11.1)
A0A480MCK3	AKTIP	AKT-interacting protein
P08835	ALB	Albumin
F1SC47	ALDH18A1	Delta-1-pyrroline-5-carboxylate synthase [Includes: Glutamate 5-kinase (GK)
F1S3H1	ALDH6A1	methylmalonate-semialdehyde dehydrogenase (CoA acylating)
A0A287A496	ALKBH5	RNA demethylase ALKBH5
P16469	ALOX15	Polyunsaturated fatty acid lipoxygenase ALOX15
A0A5G2R218	ALYREF	Aly/REF export factor
F1S3I1	ANGPTL6	Angiopoietin like 6
F1SE30	ANK1	Ankyrin 1
A0A287ADP9	ANKRD28	Ankyrin repeat domain 28
A0A8D1TT21	ANP32A	Acidic leucine-rich nuclear phosphoprotein 32 family member
F1SJB5	ANXA1	Annexin
A0A5K1UZZ4	ANXA11	Annexin
P19620	ANXA2	Annexin A2 (Annexin II)
F2Z5C1	ANXA5	Annexin
I3LEY2	ANXA7	Annexin
I3LDH5	AOX1	Aldehyde oxidase 1
F1RFI2	AP1B1	AP complex subunit beta
F1S3C7	AP1G1	AP-1 complex subunit gamma
F1RH60	AP2A1	AP-2 complex subunit alpha
A0A4X1T854	AP2B1	AP complex subunit beta
A0A286ZU22	AP2M1	AP-2 complex subunit mu
F1S2G1	AP3B1	AP-3 complex subunit beta
A0A5G2R519	AP3D1	Adaptor related protein complex 3 subunit delta 1
A0A287AM27	AP3M1	AP-3 complex subunit mu-1
A0A4X1UV69	APEX1	DNA-(apurinic or apyrimidinic site)
P18648	APOA1	Apolipoprotein A-I
A0A287BM29	APOA4	Apolipoprotein A-IV (Apolipoprotein A4)
A0A287AG13	APOB	Apolipoprotein B
P18650	APOE	Apolipoprotein E (Apo-E)
A0A286ZFW3	APOH	Beta-2-glycoprotein 1 (Apolipoprotein H)
A0A5G2QZI2	APOOL	MICOS complex subunit
B5LX40	APPL1	Adaptor protein phosphotyrosine interaction PH domain and leucine zipper containing 1
A0A480KQN9	ARAP3	Arf-GAP with Rho-GAP domain,
A0A287AL76	ARCN1	Coatomer subunit delta
Q007T5	ARF6	ADP-ribosylation factor 6 (EC 3.6.5.2)
F1SJR4	ARFGAP3	ADP-ribosylation factor GTPase-activating protein 3
A0A287B8Z3	ARFIP1	ADP ribosylation factor interacting protein 1
A0A286ZPM4	ARHGEF7	Rho guanine nucleotide exchange factor 7
A0A8W4FAY4	ARL8B	ADP-ribosylation factor-like protein 8B
A0A5G2QRH6	ARNT	Aryl hydrocarbon receptor nuclear translocator
F1SS01	ARPC2	Arp2/3 complex 34 kDa subunit
A0A287B5T1	ARPIN	Arpin
F1S850	AS3MT	Arsenite methyltransferase
A0A287AF88	ASCC3	Activating signal cointegrator 1 complex subunit 3
A0A287AT82	ASPH	Aspartate beta-hydroxylase
F1SUE4	ASPN	Asporin
A0A287BCG1	ASPSCR1	ASPSCR1 tether for SLC2A4, UBX domain containing
A0A8W4FN13	ATP10A	Phospholipid-transporting ATPase (EC 7.6.2.1)
P11607	ATP2A2	Sarcoplasmic/endoplasmic reticulum calcium ATPase 2
P80021	ATP5F1A	ATP synthase subunit alpha,
K7GLT8	ATP5F1B	ATP synthase subunit beta (EC 7.1.2.2)
A0A8X9AEI6	ATP5F1C	ATP synthase subunit gamma
F1SAK7	ATP5MG	ATP synthase subunit
Q2EN81	ATP5PO	ATP synthase subunit O,
A0A8D1QK84	ATP6V1D	V-type proton ATPase subunit D (V-type proton ATPase subunit d)
F1RPI9	ATRX	Transcriptional regulator ATRX
A0A287AHN2	ATXN2L	Ataxin 2 like
F1S415	BAG3	BAG cochaperone 3
F1S2A8	BCAP31	B-cell receptor-associated protein (BCR-associated protein)
A0A287BER5	BCAT2	Branched-chain-amino-acid aminotransferase (EC 2.6.1.42)
F1RHA0	BCKDHA	2-oxoisovalerate dehydrogenase subunit alpha
A0A5G2QQ79	BCL2L13	BCL2 like 13
A0A5K1UKC5	BGN	Biglycan
I3LT15	BMP2K	BMP2 inducible kinase
A0A286ZYX7	BRD4	Bromodomain containing 4
A0A0D5BWD2	C1QBP	Complement component 1 Q subcomponent-binding protein, mitochondrial
A0A287B5M8	C1QL1	C1q-related factor (Complement C1q like 1)
A0A8W4FDT9	C3	Complement C3
A0A5G2QCL1	C4A	Complement C4A (Rodgers blood group)
F1S0J1	C4BPA	Complement component 4 binding protein, alpha
A0A287AIM8	C5	Complement C5
A0A286ZUH0	CALD1	Caldesmon 1
Q29221	CAPZA2	F-actin-capping protein subunit alpha-2 (CapZ alpha-2)
A0PFK7	CAPZB	F-actin-capping protein subunit beta (CapZ beta)
A0A287BC09	CASKIN2	CASK interacting protein 2
A0A286ZZ97	CAVIN1	Caveolae associated protein 1
F1RIX8	CBR4	3-ketoacyl-[acyl-carrier-protein] reductase beta subunit
A0A287AAX8	CC2D1A	Coiled-coil and C2 domain containing 1A
F1RG04	CCDC6	Coiled-coil domain containing 6
A0A4X1T574	CCL16	C-C motif chemokine
K7GLC1	CCND3	Cyclin D3
F1SAQ3	CCNK	Cyclin K
D0G0C8	CCT2	T-complex protein 1 subunit beta (CCT-beta)
A0A5G2Q9C7	CCT3	T-complex protein 1 subunit gamma
A0A4X1WBL9	CCT4	T-complex protein 1 subunit delta
A0A8D1QR27	CCT5	T-complex protein 1 subunit epsilon (CCT-epsilon)
A0A4X1W928	CCT7	T-complex protein 1 subunit eta (TCP-1-eta) (CCT-eta)
I3LCA2	CCT8	T-complex protein 1 subunit theta (CCT-theta)
M3VH74	CD2AP	CD2-associated protein
Q9GKE8	CD47	Leukocyte surface antigen CD47
A0A287B6Q2	CD55	CD55 molecule (Cromer blood group)
Q684M6	CDC37	Hsp90 co-chaperone Cdc37 (Hsp90 chaperone protein kinase-targeting subunit)
Q007T2	CDC42	Cell division control protein 42 homolog (EC 3.6.5.2)
F1SAM3	CDH2	Cadherin-2 (Neural cadherin)
D0G6R6	CDIPT	CDP-diacylglycerol--inositol 3-phosphatidyltransferase (EC 2.7.8.11)
Q9BDC3	CDKN1B	Cyclin-dependent kinase inhibitor 1B (Cyclin-dependent kinase inhibitor p27) (p27Kip1)
F1RT10	CDKN2AIP	CDKN2A interacting protein (CDKN2A-interacting protein isoform 1)
A0A8W4FPJ1	CEP290	Centrosomal protein 290
A0A287BD18	CFH	Complement factor H
A0A287AXZ5	CGN	Cingulin
F1RIU9	CHCHD2	Coiled-coil-helix-coiled-coil-helix domain containing 2
F1SD66	CHGA	Chromogranin-A
Q9GLG4	CHGB	Secretogranin-1 (Chromogranin-B) (CgB)
A0A287BRX8	CILP	Cartilage intermediate layer protein
A0A8D0WFJ4	CISD1	Iron-binding zinc finger CDGSH type domain-containing protein
A0A8D1KBT2	CLINT1	Clathrin interactor 1
A0A287ADU8	CLPX	ATP-dependent Clp protease ATP-binding subunit clpX-like,
I3LGD4	CLTC	Clathrin heavy chain
Q29549	CLU	Clusterin (CP40)
A0A287BS35	CMAS	N-acylneuraminate cytidylyltransferase
F1RVS1	CMTR1	Cap-specific mRNA (nucleoside-2'-O-)-methyltransferase 1
F1RJ72	CNMD	Leukocyte cell-derived chemotaxin 1 (Chondromodulin)
Q08092	CNN1	Calponin-1 (Basic calponin) (Calponin H1, smooth muscle)
Q08094	CNN2	Calponin-2 (Calponin H2, smooth muscle) (Neutral calponin)
A0A5G2QAL2	CNN3	Calponin
A0A8D1KUF6	CNOT1	CCR4-NOT transcription complex subunit 1
A0A8D1DV46	CNOT9	CCR4-NOT transcription complex subunit 9 (Cell differentiation protein RQCD1 homolog)
A0A287A9L8	CNP	2',3'-cyclic-nucleotide 3'-phosphodiesterase (CNP) (CNPase) (EC 3.1.4.37)
A0A4X1W9B8	CNPY2	Canopy FGF signaling regulator 2
Q8MIR4	COASY	Bifunctional coenzyme A synthase (CoA synthase)
A0A287A580	COBLL1	Cordon-bleu WH2 repeat protein like 1 (Cordon-bleu protein-like 1 isoform 1)
A0A5G2RKA4	COL11A1	Collagen type XI alpha 1 chain
F1RQI0	COL12A1	Collagen type XII alpha 1 chain
A0A480I6I0	COL14A1	Collagen alpha-1(XIV) chain (Collagen alpha-1(XIV) chain isoform X2)
F1SSE8	COL15A1	Collagen type XV alpha 1 chain
A0A5G2QW73	COL16A1	Collagen type XVI alpha 1 chain
A0A286ZIL9	COL18A1	Collagen type XVIII alpha 1 chain
A0A287A1S6	COL1A1	Collagen alpha-1(I) chain preproprotein (Collagen type I alpha 1 chain)
F1SFA7	COL1A2	Collagen type I alpha 2 chain
F1RZU6	COL21A1	Collagen type XXI alpha 1 chain
A0A8W4FDC1	COL24A1	Collagen type XXIV alpha 1 chain
A0A287BG85	COL28A1	Collagen type XXVIII alpha 1 chain
A0A287A2Q7	COL2A1	Collagen type II alpha 1 chain
A0A286ZQ85	COL3A1	Collagen type III alpha 1 chain
A0A8W4FCC2	COL4A1	Collagen type IV alpha 1 chain
F1RLL9	COL4A2	Collagen type IV alpha 2 chain
F1SNP0	COL4A3	Collagen type IV alpha 3 chain
A0A287AZF2	COL4A4	Collagen type IV alpha 4 chain
A0A287A007	COL4A5	Collagen type IV alpha 5 chain
A0A8W4FGE1	COL4A6	Collagen type IV alpha 6 chain
F1S021	COL5A1	Collagen type V alpha 1 chain
Q59IP2	COL5A2	Collagen alpha-2(V) chain (Collagen type V alpha 2 chain) (Procollagen alpha 2(V))
F1S3G7	COL5A3	Collagen type V alpha 3 chain
I3LS72	COL6A1	Collagen type VI alpha 1 chain
I3LQ84	COL6A2	Collagen type VI alpha 2 chain
A0A286ZVG7	COL6A3	Collagen type VI alpha 3 chain
A0A287BK35	COL6A5	Collagen type VI alpha 5 chain
A0A5G2R0Y2	COL6A6	Collagen type VI alpha 6 chain
A0A8D0VZ59	COL8A1	Collagen type VIII alpha 1 chain
F1RJX8	COPA	Coatomer subunit alpha
F1S982	COPB1	Coatomer subunit beta (Beta-coat protein)
A0A5G2QNM8	COPG1	Coatomer subunit gamma
A0A481CG38	COPZ2	Coatomer subunit zeta
A0A287B9Z2	CORO1B	Coronin
P50667	COX2	Cytochrome c oxidase subunit 2 (EC 7.1.1.9) (Cytochrome c oxidase polypeptide II)
Q95283	COX4I1	Cytochrome c oxidase subunit 4 isoform 1,
F1SJ34	COX5A	Cytochrome c oxidase subunit 5A, mitochondrial (Cytochrome c oxidase polypeptide Va)
A0A4X1TG97	COX6B	Cytochrome c oxidase subunit
Q8SPJ9	COX7A1	Cytochrome c oxidase subunit 7A1,
A0A4X1UBQ4	CPNE3	Copine 3
F1RY68	CPT1A	Carnitine palmitoyltransferase 1A
A0A4X1UYQ0	CRKL	CRK like proto-onco, adaptor protein
O19062	CRP PTX1	C-reactive protein
O19175	CSNK1A1	Casein kinase I isoform alpha (CKI-alpha) (EC 2.7.11.1) (CK1)
A0A287ATT3	CSNK1E	non-specific serine/threonine protein kinase (EC 2.7.11.1)
P67872	CSNK2B	Casein kinase II subunit beta (CK II beta) (Phosvitin)
A0A287APN0	CSRP1	Cysteine and glycine-rich protein 1 (Cysteine-rich protein 1)
A0A5G2QYU2	CSRP2	Cysteine and glycine-rich protein 2 (Cysteine-rich protein 2)
A0A287AM09	CTBP1	C-terminal binding protein 1
A0A287AIK8	CTBP2	C-terminal binding protein 2 (C-terminal-binding protein 2 isoform 1)
A0A8D1G1G9	CTNNA1	Catenin alpha 1
F6QAP1	CTNNB1	Catenin beta-1 (Beta-catenin)
A0A5G2QJC4	CTNND1	Catenin delta 1
A1E295	CTSB	Cathepsin B (EC 3.4.22.1) [Cleaved into: Cathepsin B light chain; Cathepsin B heavy chain]
A0A5G2QWJ7	CTTN	Cortactin
P10612	CYP11A1	Cholesterol side-chain cleavage enzyme,
W0FJN1	CYP11B2	steroid 11beta-monooxygenase (EC 1.14.15.4) (Cytochrome P450C11)
P19100	CYP17A1	Steroid 17-alpha-hydroxylase/17,20 lyase
A0A287BJI7	CYP1B1	Cytochrome P450 1B1 (Cytochrome P450 family 1 subfamily B member 1)
P15540	CYP21	Steroid 21-hydroxylase (EC 1.14.14.16) (21-OHase)
A0A4X1T581	DAB2	DAB adaptor protein 2
A0A8W4FEH7	DARS1	Aspartate--tRNA ligase, cytoplasmic
A0A286ZID6	DAZAP1	DAZ associated protein 1
F1ST81	DBNL	Drebrin like
A0A4X1TKA7	DBR1	Debranching RNA lariats 1
A0A286ZLR2	DCLK1	non-specific serine/threonine protein kinase (EC 2.7.11.1)
Q9XSD9	DCN	Decorin (Bone proteoglycan II) (PG-S2)
A0A5G2RF90	DCP1A	5'-(N(7)-methylguanosine 5'-triphospho)-[mRNA] hydrolase (EC 3.6.1.62)
A0A286ZQ44	DCXR	L-xylulose reductase (EC 1.1.1.10) (Dicarbonyl/L-xylulose reductase)
A0A287AGM8	DDOST	Dolichyl-diphosphooligosaccharide--protein glycosyltransferase 48 kDa subunit
F1SKQ0	DDX17	RNA helicase (EC 3.6.4.13)
Q29024	DDX39B	Spliceosome RNA helicase DDX39B (EC 3.6.4.13) (56 kDa U2AF65-associated protein)
F1RX16	DDX3X	RNA helicase (EC 3.6.4.13)
A0A287AHW6	DDX5	Probable ATP-dependent RNA helicase DDX5 (EC 3.6.4.13) (DEAD box protein 5)
F1SAJ5	DDX6	RNA helicase (EC 3.6.4.13) (DEAD box protein 6)
A0A5G2R5W7	DECR1	2,4-dienoyl-CoA reductase
P02540	DES	Desmin
Q8WNV7	DHRS4	Dehydrogenase/reductase SDR family member 4
F1S5A8	DHX15	RNA helicase (EC 3.6.4.13)
F1S3A8	DHX38	RNA helicase (EC 3.6.4.13)
K7GND3	DHX9	RNA helicase (EC 3.6.4.13) (DEAH box protein 9) (Nuclear DNA helicase II)
A0A5G2QGW8	DKK3	Dickkopf WNT signaling pathway inhibitor 3
F1SE73	DNAJA1	DnaJ homolog subfamily A member 1
F1RP05	DNAJA2	DnaJ heat shock protein family (Hsp40) member A2
A0A4X1V5G4	DNAJB1	DnaJ heat shock protein family (Hsp40) member B1
A0A8D1PEP1	DNAJC8	DnaJ heat shock protein family (Hsp40) member C8
A0A287BMW9	DNM1L	Dynamin-1-like protein (EC 3.6.5.5)
A0A287B8X7	DNM2	dynamin GTPase (EC 3.6.5.5)
A0A287A869	DNM3	dynamin GTPase (EC 3.6.5.5)
A5GFZ5	DPM1	Dolichol-phosphate mannosyltransferase subunit 1
P45846	DPT	Dermatopontin (22 kDa extracellular matrix protein)
A0A4X1VC81	DPYSL2	Dihydropyrimidinase-related protein 2
A0A480J9D5	DPYSL3	Dihydropyrimidinase like 3 (Dihydropyrimidinase-related protein 3)
F1RU28	DRAP1	DR1 associated protein 1
A0A286ZPP2	DST	Dystonin
A0A287B9W3	DYNC1H1	Dynein cytoplasmic 1 heavy chain 1
A0A5G2QCE4	DYNC2H1	Cytoplasmic dynein 2 heavy chain 1
A0A287AE42	ECH1	Enoyl-CoA hydratase 1
F1RUP0	ECHDC3	Enoyl-CoA hydratase domain-containing protein 3, mitochondrial
A0A287AA21	ECHS1	Enoyl-CoA hydratase, mitochondrial
I3LC64	ECM1	Extracellular matrix protein 1
A0A5G2RJ76	EEA1	Early endosome antigen 1
A0A286ZUI3	EEF1A1	Eukaryotic translation elongation factor 1 alpha 1
A0A5G2QGC2	EEF1A2	Elongation factor 1-alpha 2 (Eukaryotic elongation factor 1 A-2)
A0A4X1VS57	EEF2	Eukaryotic translation elongation factor 2
A0A287AP71	EFEMP1	EGF containing fibulin extracellular matrix protein 1
A0A287BIU2	EFEMP2	EGF containing fibulin extracellular matrix protein 2
F1SUW3	EFHD2	EF-hand domain family member D2
F1RWN1	EGFL7	EGF like domain multiple 7 (Epidermal growth factor-like protein 7)
A0A5G2RHH2	EHD1	EH domain containing 1
I3LD72	EHD2	EH domain containing 2
A0A480REB3	EHD3	EH domain containing 3 (EH domain-containing protein 3)
F1S4P6	EIF3A	Eukaryotic translation initiation factor 3 subunit A (eIF3a)
M3TYC1	EIF3B	Eukaryotic translation initiation factor 3 subunit B (eIF3b)
F1S3I3	EIF3G	Eukaryotic translation initiation factor 3 subunit G (eIF3g)
A6M928	EIF4A1	Eukaryotic initiation factor 4A-I (EC 3.6.4.13) (ATP-dependent RNA helicase eIF4A-1)
A6M931	EIF4A3	Eukaryotic initiation factor 4A-III (eIF-4A-III)
A0A287AT83	EIF4B	Eukaryotic translation initiation factor 4B
A0A287B357	EIF4E2	Eukaryotic translation initiation factor 4E family member 2
A0A287B9M9	EIF4G1	Eukaryotic translation initiation factor 4 gamma 1
A0A4X1TP96	EIF4G2	Eukaryotic translation initiation factor 4 gamma 2
I3LRD5	EIF4H	Eukaryotic translation initiation factor 4H
A0A4X1V8W9	EIF5A2	Eukaryotic translation initiation factor 5A (eIF-5A)
F1STE8	EIF5B	Eukaryotic translation initiation factor 5B (Translation initiation factor IF-2)
D3K5N7	ELAVL1	ELAV-like protein
A0A287AXU0	ELN	Elastin (Tropoelastin)
F1SUG4	ELOB	Elongin B
A0A5G2QCU4	EMILIN1	Elastin microfibril interfacer 1
F1SBC8	EMILIN2	Elastin microfibril interfacer 2
F1SDV5	EMILIN3	Elastin microfibril interfacer 3
A0A8W4FBX7	EML4	EMAP like 4
A0A287AF78	ENAH	ENAH actin regulator
Q95334	ENPEP	Glutamyl aminopeptidase (EAP)
A0A287B4Z4	EPB41L1	Erythrocyte membrane protein band 4.1 like 1
A0A287BFZ2	EPB41L2	Erythrocyte membrane protein band 4.1 like 2
A0A4X1V764	EPB42	Erythrocyte membrane protein band 4.2
A0A287B5N2	EPS15L1	Epidermal growth factor receptor pathway substrate 15 like 1
F1RLR4	ERCC4	ERCC excision repair 4, endonuclease catalytic subunit
A0A8D0U9W6	ERGIC1	Endoplasmic reticulum-Golgi intermediate compartment protein
F2Z5J5	ERH	Enhancer of rudimentary homolog
A0A4X1VFJ3	ERP44	Endoplasmic reticulum protein 44
A0A286ZRJ3	ETFA	Electron transfer flavoprotein subunit alpha (Alpha-ETF)
A0A5G2RG83	EWSR1	EWS RNA binding protein 1
F1SB42	EZR	Ezrin (Cytovillin) (Villin-2) (p81)
K7GQL2	F13A1	Coagulation factor XIII A chain (Coagulation factor XIII, A1 polypeptide)
A0A5G2QC96	F13B	Coagulation factor XIII B chain
Q19AZ8	F2	Prothrombin (EC 3.4.21.5) (Coagulation factor II)
F1SUD6	FAM120A	Family with sequence similarity 120A
F1SIF1	FAM180B	Family with sequence similarity 180 member B (Protein FAM180B)
A0A287B0P0	FARS2	phenylalanine--tRNA ligase (EC 6.1.1.20)
F1SD97	FARSA	phenylalanine--tRNA ligase (EC 6.1.1.20)
I3LCW1	FASN	Fatty acid synthase
I3L5T3	FBL	Fibrillarin
A0A287AL89	FBLN1	Fibulin-1
F1SPG5	FBLN2	Fibulin 2 (Fibulin-2 isoform a)
A0A480ZQ94	FBLN5	Fibulin-5
F1SN67	FBN1	Fibrillin 1
A0A5G2QM06	FBN2	Fibrillin 2
Q29041	FCN2	Ficolin-2 (Collagen/fibrinogen domain-containing protein 2) (Ficolin-B) (Ficolin-beta) (L-ficolin)
P00258	FDX1	Adrenodoxin, mitochondrial (Adrenal ferredoxin) (Ferredoxin-1)
A0A287ASY8	FDXR	NADPH:adrenodoxin oxidoreductase, mitochondrial (EC 1.18.1.6)
A0A287B3T2	FECH	Ferrochelatase (EC 4.98.1.1)
F1RKS3	FEN1	Flap endonuclease 1 (FEN-1) (EC 3.1.-.-) (Flap structure-specific endonuclease 1)
F1RMJ0	FES	Tyrosine-protein kinase (EC 2.7.10.2)
F1RX36	FGA	Fibrinogen alpha chain
F1RX37	FGB	Fibrinogen beta chain
A0A5G2QUU1	FGG	Fibrinogen gamma chain
A0A4X1SFB6	FHL1	Four and a half LIM domains 1
A0A287AH53	FHL2	Four and a half LIM domains 2
I3LR51	FKBP3	peptidylprolyl isomerase (EC 5.2.1.8)
A0A287AW81	FLNA	Filamin A
I3LQV1	FMNL3	Formin like 3 (Formin-like protein 3 isoform 1) (Formin-like protein 3 isoform X6)
F1S6B5	FMOD	Fibromodulin (Keratan sulfate proteoglycan fibromodulin)
K7GSF4	FMR1	Fragile X mental retardation protein 1 (Fragile X messenger ribonucleoprotein 1)
F1SS24	FN1	Fibronectin
A0A8W4FAI7	FNDC1	Fibronectin type III domain containing 1
A0A8D1BV64	FPGT	Fucose-1-phosphate guanylyltransferase
K7GLL6	FRAS1	Fraser extracellular matrix complex subunit 1
F1RS31	FREM2	FRAS1 related extracellular matrix 2
F1S9S9	FUBP1	Far upstream element binding protein 1 (Far upstream element-binding protein 1 isoform X2)
K7GSY7	FUS	FUS RNA binding protein
I3LH62	FXR1	RNA-binding protein FXR1
Q6YT43	FYCO1	FYVE and coiled-coil domain autophagy adaptor 1 (FYVE and coiled-coil domain containing 1)
A0A480DPE1	G3BP1	G3BP stress granule assembly factor 1 (Ras GTPase-activating protein-binding protein 1)
I3LPH5	G3BP2	G3BP stress granule assembly factor 2 (Ras GTPase-activating protein-binding protein 2 isoform X1)
A0A8W4FNL6	G6PD	Glucose-6-phosphate 1-dehydrogenase (EC 1.1.1.49)
P07480	GAL	Galanin peptides [Cleaved into: Galanin; Galanin message-associated peptide (GMAP)]
P00355	GAPDH	Glyceraldehyde-3-phosphate dehydrogenase (GAPDH)
I3LJ05	GATD3	Glutamine amidotransferase class 1 domain containing 3
A0A287BSF6	GBP1	Guanylate binding protein 1, interferon-inducible
P81140	GCDH	Glutaryl-CoA dehydrogenase, mitochondrial (GCD) (EC 1.3.8.6)
A0A287B2G4	GCN1	GCN1 activator of EIF2AK4
A0A287AM95	GFM1	Elongation factor G,
F1SPM6	GFPT1	glutamine--fructose-6-phosphate transaminase (isomerizing)
F1SEQ3	GHITM	Growth hormone-inducible transmembrane protein
A0A287ARE6	GIGYF2	GRB10 interacting GYF protein 2
I3LIY8	GIT2	GIT ArfGAP 2
I3LPL7	GLG1	Golgi apparatus protein 1
F1SAR5	GLRX5	Glutaredoxin 5
P00506	GOT2	Aspartate aminotransferase, mitochondrial (mAspAT)
A0A287AIJ3	GPX3	glutathione peroxidase (EC 1.11.1.9)
A0A287A2G6	GPX7	Glutathione peroxidase
F1RGH8	GSK3A	[tau protein] kinase (EC 2.7.11.26)
P20305	GSN	Gelsolin (Actin-depolymerizing factor) (ADF) (Brevin)
F1RX66	GSR	Glutathione reductase (EC 1.8.1.7)
A0A8D0WDQ9	GSTZ1	maleylacetoacetate isomerase (EC 5.2.1.2)
F1RJL2	GTF2I	General transcription factor II-I isoform 1 (Ral transcription factor IIi)
I3LGV6	GTPBP1	GTP-binding protein 1
F1RIP1	GYS1	Glycogen [starch] synthase (EC 2.4.1.11)
A0A8W4FQL0	H1-10	H1.10 linker histone
A0A8W4FCQ5	H1-2	Histone H2B
A0A8X9AEL2	H2AZ1	Histone H2A
F2Z584	H2BC5	Histone H2B
Q71LE2	H3F3A	Histone H3.3
A0A287AR46	HABP4	Hyaluronan binding protein 4 (Intracellular hyaluronan-binding protein 4)
P00348	HADH	Hydroxyacyl-coenzyme A dehydrogenase, mitochondrial (HCDH)
Q29554	HADHA	Trifunctional enzyme subunit alpha,
A0A4X1TSN2	HADHB	Trifunctional enzyme subunit beta, mitochondrial (EC 2.3.1.155) (EC 2.3.1.16) (TP-beta)
P01965	HBA	Hemoglobin subunit alpha (Alpha-globin) (Hemoglobin alpha chain) [Cleaved into: Hemopressin]
A0A5G2QRW3	HBB	Hemoglobin, beta
A0A8W4F7H9	HCFC1	Host cell factor C1
A0A287BPX4	HDAC6	Histone deacetylase 6
A0A8W4FKC7	HDLBP	High density lipoprotein binding protein
F1SUF2	HK1	Hexokinase-1 (EC 2.7.1.1) (Hexokinase type I)
F1S0Y1	HMCN2	Hemicentin 2
A0A8W4FKZ0	HMGB1	High mobility group protein B1 (High mobility group protein 1)
A0A8W4FGD5	HMGCL	hydroxymethylglutaryl-CoA lyase (EC 4.1.3.4)
A0A4X1W4Q9	HNRNPA1	Heterogeneous nuclear ribonucleoprotein A1
A0A4X1TY93	HNRNPA2B1	Heterogeneous nuclear ribonucleoproteins A2/B1
F2Z5B4	HNRNPA3	RRM domain-containing protein
I3LK71	HNRNPC	Heterogeneous nuclear ribonucleoproteins C1/C2 isoform X1 (Heteroous nuclear ribonucleoprotein C)
F1RVC9	HNRNPD	Heterogeneous nuclear ribonucleoprotein D0 isoform a (Heteroous nuclear ribonucleoprotein D)
A0A286ZYE7	HNRNPDL	Heterogeneous nuclear ribonucleoprotein D-like isoform a
F1RG16	HNRNPF	Heterogeneous nuclear ribonucleoprotein F
I3L816	HNRNPH1	Heteroous nuclear ribonucleoprotein H1
A0A287A9H4	HNRNPH2	Heterogeneous nuclear ribonucleoprotein H2 (Heterogeneous nuclear ribonucleoprotein H')
A0A4X1TP11	HNRNPH3	Heterogeneous nuclear ribonucleoprotein H3 (Heteroous nuclear ribonucleoprotein H3)
A0A4X1UTE2	HNRNPK	Heterogeneous nuclear ribonucleoprotein K
A0A287BL93	HNRNPM	Heteroous nuclear ribonucleoprotein M
M3V815	HNRNPR	Heterogeneous nuclear ribonucleoprotein R
A0A286ZP67	HNRNPU	Heterogeneous nuclear ribonucleoprotein U
I3LU51	HNRNPUL1	Heteroous nuclear ribonucleoprotein U like 1
A0A287APR9	HNRNPUL2	Heteroous nuclear ribonucleoprotein U like 2
A0A480K3A8	HOOK3	Hook microtubule tethering protein 3 (Protein Hook homolog 3)
A0A481B9A6	HRG	Histidine-rich glycoprotein (Histidine-proline-rich glycoprotein)
Q8MKG1	HSD11B2	11-beta-hydroxysteroid dehydrogenase type 2 (Corticosteroid 11-beta-dehydrogenase isozyme 2)
K7GP28	HSD17B10	Hydroxysteroid 17-beta dehydrogenase 10
Q9N119	HSD3B	3 beta-hydroxysteroid dehydrogenase/Delta 5-->4-isomerase
F1RQU2	HSP90AB1	Heat shock protein HSP 90-beta
A0A287A935	HSPA12B	Heat shock protein family A (Hsp70) member 12B
Q6S4N2	HSPA1B	Heat shock 70 kDa protein 1B (Heat shock 70 kDa protein 2) (HSP70.2)
A0A286ZWK2	HSPA8	Heat shock cognate 71 kDa protein (Heat shock 70 kDa protein 8)
A0A287ADJ2	HSPA9	Stress-70 protein, mitochondrial (75 kDa glucose-regulated protein) (Heat shock 70 kDa protein 9)
Q5S1U1	HSPB1	Heat shock protein beta-1
A0A287AQR8	HSPB6	Heat shock protein family B (small) member 6
A0A8W4FMW6	HSPD1	60 kDa heat shock protein, mitochondrial
F1SMZ6	HSPE1	10 kDa heat shock protein, mitochondrial (10 kDa chaperonin) (Chaperonin 10)
A0A286ZHV7	HSPG2	Heparan sulfate proteoglycan 2
F1S8N5	HTT	Huntingtin
A0A286ZYE6	IDH2	Isocitrate dehydrogenase [NADP] (EC 1.1.1.42)
Q1G1K7	IDH3B	Isocitrate dehydrogenase [NAD] subunit, mitochondrial
A0A480K0P7	IDH3G	Isocitrate dehydrogenase [NAD] subunit, mitochondrial
A6ZIC9	IGFBP6	Insulin-like growth factor-binding protein 6
F1RVH7	IGFBP7	Insulin like growth factor binding protein 7
A0A287ALC1	IGHM	Immunoglobulin heavy constant mu
A0A480Q0Y5	ILK	Integrin-linked protein kinase (59 kDa serine/threonine-protein kinase)
F1SKG1	INHBE	Inhibin subunit beta E
A0A5G2R222	INPP4A	phosphatidylinositol-3,4-bisphosphate 4-phosphatase
A0A8D1IV93	IQGAP1	IQ motif containing GTPase activating protein 1
A0A8W4FQ33	IQGAP2	IQ motif containing GTPase activating protein 2
A0A287AB58	ISG15	ISG15 ubiquitin like modifier (Ubiquitin-like modifier)
A0A4X1UAV9	ISOC2	Isochorismatase domain containing 2
A0A287B3S3	ITIH1	Inter-alpha-trypsin inhibitor heavy chain H1
F1RUM4	ITIH2	Inter-alpha-trypsin inhibitor heavy chain 2
A0A287AP73	ITIH3	Inter-alpha-trypsin inhibitor heavy chain H3
A0A5G2R7M3	ITIH4	Inter-alpha-trypsin inhibitor heavy chain 4
F1RH75	KDM3B	Lysine-specific demethylase (EC 1.14.11.65)
I3LP11	KHDRBS1	KH RNA binding domain containing, signal transduction associated 1
A0A286ZY30	KHSRP	KH-type splicing regulatory protein
A0A480QJM0	KIF26A	Kinesin family member 26A (Kinesin-like protein KIF26A)
F1RWC5	KIF5B	Kinesin-like protein
A0A480PZV2	KIF5C	Kinesin-like protein
F1S9W8	KLC1	Kinesin light chain
F1SGG3	KRT1	Keratin, type II cytoskeletal 1 (Cytokeratin-1) (Keratin-1) (Type-II keratin Kb1)
I3LDS3	KRT10	Keratin, type I cytoskeletal 10 (Cytokeratin-10) (Keratin-10)
A0A5G2RBD3	KRT18	Keratin 18
A0A480J3V8	KRT19	Keratin, type I cytoskeletal 19 (Cytokeratin-19) (Keratin-19)
F6PWF7	KRT33A	IF rod domain-containing protein
A0A5G2QT86	KRT6A	IF rod domain-containing protein
A0A287AG48	KRT7	Keratin, type II cytoskeletal 7
A0A4X1WBI1	KRT8	Keratin, type II cytoskeletal 8
A0A4X1UBK2	KYAT3	Kynurenine--oxoglutarate transaminase 3
I3LGT3	LAD1	Ladinin 1
A0A287A027	LAMA2	Laminin subunit alpha 2
F1RZM4	LAMA4	Laminin subunit alpha 4
A0A8W4FFH5	LAMA5	Laminin subunit alpha 5
F1SAE9	LAMB1	Laminin subunit beta 1
A0A287AWV5	LAMB2	Laminin subunit beta-2
F1S663	LAMC1	Laminin subunit gamma 1
M3VJZ7	LASP1	LIM and SH3 domain protein 1
A0A8W4FB79	LETM1	Mitochondrial proton/calcium exchanger protein
A0A5G2Q797	LGALS1	Galectin
A0A8D1I2F1	LGALS3	Galectin
A0A287AMM9	LGALS9	Galectin
B0KYV5	LIMA1	LIM domain and actin-binding protein 1 (Epithelial protein lost in neoplasm)
Q3ZD69	LMNA	Prelamin-A/C [Cleaved into: Lamin-A/C]
F1RKM0	LMNB1	Lamin B1 (Lamin-B1 isoform 1)
A0A8D1XLX7	LNPK	Endoplasmic reticulum junction formation protein lunapark
F1SHC1	LOC100127131	Tubulin alpha chain
A0A287BH21	LOC100156325	Serpin domain-containing protein
A0A5G2QX54	LOC100158003	Tubulin alpha chain
A0A5G2R7N4	LOC100516036	IF rod domain-containing protein
A0A5G2QVZ7	LOC100524034	Tripartite motif-containing protein 64-like
A0A286ZKZ0	LOC106507258	IF rod domain-containing protein
I3LEF9	LOC110255185	C-type lectin domain-containing protein
A0A286ZVQ0	LOC110255331	Uncharacterized protein
A0A287ADY2	LOC110261142	Phenylalanine--tRNA ligase beta subunit (EC 6.1.1.20)
F1SCD0	LOC396685	Serpin domain-containing protein
I3L7T4	LONP1	Lon protease homolog, mitochondrial
P45845	LOX	Protein-lysine 6-oxidase
F1SIC9	LOXL1	Lysyl oxidase like 1
P49923	LPL	Lipoprotein lipase (LPL) (EC 3.1.1.34) (Phospholipase A1) (EC 3.1.1.32)
I3LUY1	LPP	LIM domain containing preferred translocation partner in lipoma
F1S8M9	LRPAP1	Alpha-2-macroglobulin receptor-associated protein
A0A8W4FEN3	LRRC59	Leucine rich repeat containing 59
R4JU57	LSM14A	LSm14A (LSm14A protein) (Protein LSM14 homolog A isoform b)
A0A286ZWQ1	LTBP1	Latent transforming growth factor beta binding protein 1
A0A5G2R7P3	LTBP2	Latent transforming growth factor beta binding protein 2
F1RRJ9	LTBP3	Latent transforming growth factor beta binding protein 3
A0A5G2R0I5	LTBP4	Latent transforming growth factor beta binding protein 4
F1SQ09	LUM	Lumican
O02773	MAN1A1	Mannosyl-oligosaccharide 1,2-alpha-mannosidase IA
A0A287BK75	MAP2K1	Dual specificity mitogen-activated protein kinase kinase 1
A0A8W4FES8	MAPKAPK2	MAPK activated protein kinase 2
A0A8W4FP63	MAPRE1	Microtubule-associated protein RP/EB family member 1 (APC-binding protein EB1) (End-binding protein 1)
I3LQA8	MAPRE3	Microtubule-associated protein RP/EB family member 3
D0G777	MAT2A	S-adenosylmethionine synthase (EC 2.5.1.6)
A0A287AXD3	MATN2	Matrilin 2
A0A286ZWJ3	MATR3	Matrin 3
F1SFH0	MB21D2	Mab-21 domain containing 2 (Protein MB21D2)
A0A5G2R1I9	MCC	MCC regulator of WNT signaling pathway
I3LMN2	MCCC1	Methylcrotonyl-CoA carboxylase subunit 1
F1RGT4	MCRIP2	MAPK regulated corepressor interacting protein 2
P00346	MDH2	Malate dehydrogenase, mitochondrial (EC 1.1.1.37)
F1SUS0	MFAP2	Microfibril associated protein 2 (Microfibrillar-associated protein 2 isoform X1)
A0A287AB52	MFAP4	Microfibril associated protein 4
A0A5G2R2Y0	MFAP5	Microfibril associated protein 5
P80928	MIF	Macrophage migration inhibitory factor (MIF)
A0A287ALE7	MISP	Mitotic interactor and substrate of PLK1 (Mitotic spindle positioning)
D2D0E6	MLYCD	Malonyl-CoA decarboxylase
K7GMX2	MORF4L2	Mortality factor 4-like protein 2
A0A4X1V8M2	MPC2	Mitochondrial pyruvate carrier
A0A287AQW0	MPRIP	Myosin phosphatase Rho interacting protein
F1S1B2	MPZ	Myelin protein P0 (EC 2.7.10.1) (Myelin peripheral protein)
A0A286ZRM4	MSH5	MutS homolog 5
P26042	MSN	Moesin (Membrane-organizing extension spike protein)
I3LTS3	MTA3	Metastasis associated 1 family member 3
A0A8D0RU74	MTCH2	Mitochondrial carrier homolog 2
F1STT6	MTFR1L	Mitochondrial fission regulator
F1SA74	MTHFD1	C-1-tetrahydrofolate synthase, cytoplasmic (EC 1.5.1.5) (EC 3.5.4.9) (EC 6.3.4.3)
A0A5G2QDC6	MTUS1	Microtubule associated scaffold protein 1
F1SG66	MX2	Interferon-induced GTP-binding protein Mx2
A0A5G2Q9H8	MYCBP	MYC binding protein
Q9TV61	MYH1	Myosin-1 (Myosin heavy chain 1) (Myosin heavy chain 2x) (MyHC-2x)
A0A287BB68	MYH11	Myosin-11 (Myosin heavy chain 11)
I3LIE3	MYH14	Myosin heavy chain 14
Q9TV63	MYH2	Myosin-2 (Myosin heavy chain 2)
Q9TV62	MYH4	Myosin-4 (Myosin heavy chain 2b) (MyHC-2b)
P79293	MYH7	Myosin-7 (Myosin heavy chain 7)
A0A287AMA4	MYH8	Myosin heavy chain 8
A0A8W4FCU2	MYH9	Myosin-9 (Myosin heavy chain 9)
A0A287A9M0	MYLK	Myosin light chain kinase, smooth muscle (EC 2.7.11.18) (Telokin)
A0A480I6L4	MYO1C	Myosin IC (Unconventional myosin-Ic isoform X1)
A0A5G2R5U8	NACA	NAC-A/B domain-containing protein
F1SNB7	NADK2	NAD kinase 2, mitochondrial
F1SGD7	NAP1L1	Nucleosome assembly protein 1 like 1 (Nucleosome assembly protein 1-like 1 isoform X1)
M3TYR7	NAPRT1	Nicotinate phosphoribosyltransferase (EC 6.3.4.21)
B6E314	NCK2	Cytoplasmic protein
A0A8W4FC34	NCL	Nucleolin
F1SC53	NCOA5	Nuclear receptor coactivator 5
A0A287AE88	NDUFA9	NADH dehydrogenase [ubiquinone] 1 alpha subcomplex subunit 9,
F1RY01	NDUFAF4	NADH dehydrogenase [ubiquinone] 1 alpha subcomplex assembly factor 4
I3LDC3	NDUFB10	NADH dehydrogenase [ubiquinone] 1 beta subcomplex subunit 10 (Complex I-PDSW)
A0A5G2R954	NDUFB9	NADH dehydrogenase [ubiquinone] 1 beta subcomplex subunit 9
F1SUS2	NECAP2	Adaptin ear-binding coat-associated protein 2 isoform 1 (NECAP endocytosis associated 2)
A0A287BNA7	NEFL	Neurofilament light polypeptide (Neurofilament triplet L protein)
P08552	NEFM	Neurofilament medium polypeptide (NF-M)
A0A287AVR3	NFKB1	Nuclear factor NF-kappa-B p105 subunit
B6UV57	NFS1	cysteine desulfurase (EC 2.8.1.7)
B6EAV5	NHERF2	Na(+)/H(+) exchange regulatory cofactor NHE-RF
A0A287BMX9	NID1	Nidogen 1
A0A8W4FJT4	NID2	Nidogen 2
A0A287AYP1	NIPSNAP3A	Nipsnap homolog 3A (Protein NipSnap homolog 3A isoform 1)
K9J4W2	NLRP12L	NACHT, LRR and PYD domains-containing protein 12 isoform 3
A0A4X1STM2	NNT	proton-translocating NAD(P)(+) transhydrogenase
A0A287BK25	NONO	Non-POU domain containing octamer binding
I3LUP6	NPM1	Nucleophosmin
A0A287AU52	NPNT	Nephronectin
F6Q4U7	NR2F2	COUP transcription factor 2 (COUP transcription factor II) (Nuclear receptor subfamily 2 group F member 2)
A0A5G2R1H6	NRG2	Neuregulin 2
F1RRS3	NSF	Vesicle-fusing ATPase (EC 3.6.4.6)
F1S880	NSFL1C	NSFL1 cofactor p47 (p97 cofactor p47)
A0A4X1SIL5	NSG1	Neuronal vesicle trafficking-associated protein 1
A0A5G2RCL1	NUBP1	Cytosolic Fe-S cluster assembly factor NUBP1 (Nucleotide-binding protein 1) (NBP 1)
A0A287B8R2	NUDC	Nuclear migration protein nudC (Nuclear distribution protein C homolog)
A0A8D1WK50	NUDT21	Cleavage and polyadenylation specificity factor subunit 5
A0A480XE17	NUDT5	ADP-sugar pyrophosphatase isoform 1 (ADP-sugar pyrophosphatase isoform X1) (Nudix hydrolase 5)
A0A286ZN81	NUMA1	Nuclear mitotic apparatus protein 1
Q29599	OAS1	2'-5'-oligoadenylate synthase 1 ((2-5')oligo(A) synthase 1) (2-5A synthase 1) (EC 2.7.7.84) (p42 OAS)
F1RKA7	OAS2	2'-5' oligoadenylate synthase (EC 2.7.7.84)
A0A8W4FNH8	OGFR	Opioid growth factor receptor (OGFr) conserved domain-containing protein
A0A0H5ANC0	OGN	Mimecan (Osteoglycin)
A0A5G2RAQ9	OLA1	Obg-like ATPase 1
F1RJ68	OLFM4	Olfactomedin 4
A0A286ZY90	OLFML1	Olfactomedin-like domain-containing protein
H6UWK6	OLFML3	Olfactomedin like 3 (Olfactomedin-like protein 3 (EC 1.2.7.1))
F1SFG7	OPA1	Dynamin-like 120 kDa protein, mitochondrial (EC 3.6.5.5)
C5H0C6	OTUB1	Ubiquitin thioesterase (EC 3.4.19.12)
Q863I2	OXSR1	Serine/threonine-protein kinase OSR1 (EC 2.7.11.1) (Oxidative stress-responsive 1 protein)
P01846	P01846	Ig lambda chain C region
F2Z557	PABPC1	Polyadenylate-binding protein (PABP)
A0A287BQ02	PABPC4	Polyadenylate-binding protein (PABP)
A0A480MPL1	PACSIN2	Protein kinase C and casein kinase substrate in neurons 2
A0A4X1SWN4	PAFAH1B2	Platelet-activating factor acetylhydrolase IB subunit alpha2
F1SQW0	PAK2	non-specific serine/threonine protein kinase (EC 2.7.11.1)
A0A287BPI5	PALLD	Palladin isoform X4 (Palladin, cytoskeletal associated protein)
M3VH94	PAPSS1	3'-phosphoadenosine 5'-phosphosulfate synthase 1
A0A8W4FHX2	PAPSS2	3'-phosphoadenosine 5'-phosphosulfate synthase 2
A0A287AB20	PAQR5	Membrane progestin receptor gamma isoform X1 (Progestin and adipoQ receptor family member 5)
A0A287AQQ0	PBX1	Uncharacterized protein
A0A8W4F6F0	PC	Pyruvate carboxylase (EC 6.4.1.1)
A0A8W4FAT6	PCBP1	Poly(rC) binding protein 1
A0A5G2QGE1	PCBP2	Poly(rC) binding protein 2
F1SC59	PCIF1	Phosphorylated CTD interacting factor 1 (Phosphorylated CTD-interacting factor 1 isoform X1)
F1RNX2	PDCD5	Programmed cell death 5
A0A287AKU6	PDCD6	Programmed cell death 6
A0A287AH24	PDCD6IP	Programmed cell death 6 interacting protein
A0A5G2R6R2	PDIA6	Protein disulfide-isomerase A6 (EC 5.3.4.1)
F1SC51	PDLIM1	PDZ and LIM domain 1
A0A8D1S2M8	PDLIM2	PDZ and LIM domain protein 2
Q6QGC0	PDLIM3	PDZ and LIM domain protein 3 (Actinin-associated LIM protein) (Alpha-actinin-2-associated LIM protein)
F1RJV5	PDLIM4	PDZ and LIM domain protein 4
A0A287A1G4	PDLIM5	PDZ and LIM domain 5
A0A8W4FLI0	PDLIM7	PDZ and LIM domain protein 7
A0A287ARZ5	PDXDC1	Pyridoxal dependent decarboxylase domain containing 1
A0A287AGA5	PEA15	Astrocytic phosphoprotein PEA-15 (15 kDa phosphoprotein enriched in astrocytes)
A0A5G2R489	PEF1	Peflin (PEF protein with a long N-terminal hydrophobic domain)
A0A4X1SRN8	PENK	Proenkephalin-A
F2Z543	PHB1	Prohibitin
A0A5G2QT83	PHB2	Prohibitin
A0A4X1TLL5	PHF14	PHD finger protein 14
A0A4X1UI96	PI15	Peptidase inhibitor 15
A0A286ZXT3	PI4KA	1-phosphatidylinositol 4-kinase (EC 2.7.1.67)
A0A8X9AEJ7	PICALM	Phosphatidylinositol binding clathrin assembly protein
A0A286ZI36	PKM	Pyruvate kinase (EC 2.7.1.40)
A0A5G2QU04	PLAC9	Placenta associated 9
F1SDV6	PLCG1	1-phosphatidylinositol 4,5-bisphosphate phosphodiesterase gamma (EC 3.1.4.11)
A0A287A8C7	PLEC	Plectin
A0A5G2QXR3	PLG	Plasminogen (EC 3.4.21.7)
F1SK17	PLIN1	Perilipin 1
F1S7K4	PLIN4	Perilipin 4
A0A480M584	PLOD1	Procollagen-lysine,2-oxoglutarate 5-dioxygenase 1 (EC 1.14.11.4) (Lysyl hydroxylase 1)
Q06AU9	PNMT	Phenylethanolamine N-methyltransferase (PNMTase) (EC 2.1.1.28) (Noradrenaline N-methyltransferase)
F1SAE7	PNPLA8	Calcium-independent phospholipase A2-gamma isoform 1 (Patatin like phospholipase domain containing 8)
A0A4X1VY03	POLDIP3	DNA polymerase delta interacting protein 3
I3LGP4	POLR2B	DNA-directed RNA polymerase subunit beta (EC 2.7.7.6)
A0A4X1SVF9	POSTN	Periostin
A0A287BHI3	PPFIBP2	PPFIA binding protein 2
Q2EHH8	PPP1CA	Serine/threonine-protein phosphatase (EC 3.1.3.16)
A0A8D0NCR9	PPP1R8	Protein phosphatase 1 regulatory subunit 8
F1S3U9	PRDX1	Peroxiredoxin-1 (EC 1.11.1.24)
A0A287BAZ6	PRDX2	Peroxiredoxin-2 (EC 1.11.1.24) (Thioredoxin-dependent peroxiredoxin 2)
F1SQ01	PRDX4	thioredoxin-dependent peroxiredoxin (EC 1.11.1.24)
F1S6B4	PRELP	Prolargin (Proline and arginine rich end leucine rich repeat protein)
Q09136	PRKAA1	5'-AMP-activated protein kinase catalytic subunit alpha-1
A0A8W4FFS0	PRKAB1	5'-AMP-activated protein kinase subunit beta-1
A0A287BDY7	PRKD1	Serine/threonine-protein kinase (EC 2.7.11.13)
F1SHC0	PRPH	Peripherin
A0A4X1SI63	PRXL2A	Peroxiredoxin-like 2A
F2Z5J1	PSMC1	26S protease regulatory subunit 4 (26S proteasome regulatory subunit 4 isoform a)
P62197	PSMC5	26S proteasome regulatory subunit 8 (26S proteasome AAA-ATPase subunit RPT6)
A0A286ZLP7	PSMD9	26S proteasome non-ATPase regulatory subunit 9
A0A286ZKW2	PSPC1	Paraspeckle component 1
Q29099	PTBP1	Polypyrimidine tract-binding protein 1 (PTB) (Heterogeneous nuclear ribonucleoprotein I) (hnRNP I)
A0A288CFU5	PTBP3	Polypyrimidine tract binding protein 3 (Polypyrimidine tract-binding protein 3 isoform 3)
F1RRY6	PTGES2	Prostaglandin E synthase 2 (EC 5.3.99.3) (Microsomal prostaglandin E synthase 2)
A0A287A6F5	PTGR3	Prostaglandin reductase 3 (Prostaglandin reductase 3 isoform X1)
A0A287AJL8	PTK2	Focal adhesion kinase 1 (EC 2.7.10.2) (Protein-tyrosine kinase 2) (pp125FAK)
A0A480LMF4	PTPN11	Tyrosine-protein phosphatase non-receptor type (EC 3.1.3.48)
A0A4X1UZH9	PTPN6	Tyrosine-protein phosphatase non-receptor type (EC 3.1.3.48)
F1SJM0	PTX3	Pentraxin-3 (Pentraxin-related protein PTX3)
A0A480V822	PUF60	Poly(U)-binding-splicing factor PUF60 (60 kDa poly(U)-binding-splicing factor)
A0A5G2RGK0	PURA	Purine rich element binding protein A
F1S759	PUS3	Pseudouridine synthase 3 (tRNA pseudouridine(38/39) synthase isoform 1)
A0A5G2RG25	PXN	Paxillin
A0A287A3W3	PYCR3	Pyrroline-5-carboxylate reductase (EC 1.5.1.2)
A0A287AT94	PYGB	Alpha-1,4 glucan phosphorylase (EC 2.4.1.1)
A0A287AL94	PYGL	Alpha-1,4 glucan phosphorylase (EC 2.4.1.1)
A0A287BN06	PZP	Pregnancy zone protein
A0A5G2QXX3	QSOX1	Sulfhydryl oxidase (EC 1.8.3.2)
A0A4X1SX99	QTRT2	Queuine tRNA-ribosyltransferase accessory subunit 2
A0A4X1TSZ3	RAB10	Ras-related protein Rab-10
I3LFK8	RAB11FIP5	Rab11 family-interacting protein 5
A0A287BB18	RAB3GAP2	RAB3 GTPase activating non-catalytic protein subunit 2
A0A287A4C7	RABL6	RAB, member RAS onco family like 6 (Rab-like protein 6 isoform 1)
P63246	RACK1	Small ribosomal subunit protein RACK1
A0A287BNG5	RAD50	RAD50 double strand break repair protein
F1RFQ7	RAN	GTP-binding nuclear protein Ran
I3LLK1	RANBP2	RAN binding protein 2
F1SHE5	RAPH1	Ras association (RalGDS/AF-6) and pleckstrin homology domains 1
A0A8D0V2Q5	RAVER1	Ribonucleoprotein, PTB binding 1
A0A287B401	RBM14	RNA binding motif protein 14 (RNA-binding protein 14 isoform 1)
F1S620	RBM15	RNA binding motif protein 15
F1SJI3	RBM44	RNA binding motif protein 44
A0A8D0TY40	RBMX	RNA binding motif protein X-linked
F1RX64	RBPMS	RNA binding protein, mRNA processing factor
A0A287AD26	RC3H1	RING-type E3 ubiquitin transferase (EC 2.3.2.27)
F1SA24	RDH11	Retinol dehydrogenase 11
F1SA23	RDH12	Retinol dehydrogenase 12
F1RH71	REEP2	Receptor expression-enhancing protein
Q6QR67	RETN	Resistin
Q9GLV6	RIGI	Antiviral innate immune response receptor RIG-I
A0A4X1UKP1	RILPL1	RILP-like protein 1 (Rab-interacting lysosomal-like protein 1)
A0A287BRT1	RIPK1	Receptor interacting serine/threonine kinase 1
Q6J1I8	RNF114	E3 ubiquitin-protein ligase RNF114
P10775	RNH1	Ribonuclease inhibitor
A0A287BMF0	RPH3AL	Rabphilin 3A like (without C2 domains)
Q95342	RPL18	Large ribosomal subunit protein eL18 (60S ribosomal protein L18)
F2Z546	RPL19	Large ribosomal subunit protein eL19 (60S ribosomal protein L19)
P49666	RPL21	Large ribosomal subunit protein eL21 (60S ribosomal protein L21)
A0A4X1SG83	RPL24	Large ribosomal subunit protein eL24 (60S ribosomal protein L24)
F1RGC0	RPL27A	Large ribosomal subunit protein uL15 (60S ribosomal protein L27a)
Q29293	RPL3	Large ribosomal subunit protein uL3 (60S ribosomal protein L3)
A0A4X1TXJ8	RPL30	Large ribosomal subunit protein eL30 (60S ribosomal protein L30)
A0A287AE36	RPL38	Large ribosomal subunit protein eL38 (60S ribosomal protein L38)
A0A8D1S998	RPL4	Large ribosomal subunit protein uL4 (60S ribosomal protein L4)
A0A4X1U3N9	RPL5	Large ribosomal subunit protein uL18 (60S ribosomal protein L5)
Q2YGT9	RPL6	Large ribosomal subunit protein eL6 (60S ribosomal protein L6)
A0A8W4FHN2	RPL7	Large ribosomal subunit protein uL30 (60S ribosomal protein L7)
A0A287BM53	RPL7A	60S ribosomal protein L7a
F2Z567	RPL8	Large ribosomal subunit protein uL2 (60S ribosomal protein L8)
I3LP78	RPL9	Large ribosomal subunit protein uL6 (60S ribosomal protein L9)
Q9GMB0	RPN1	Dolichyl-diphosphooligosaccharide--protein glycosyltransferase subunit 1
Q9GL01	RPN2	Dolichyl-diphosphooligosaccharide--protein glycosyltransferase subunit 2
F2Z4Y8	RPS11	Small ribosomal subunit protein uS17 (40S ribosomal protein S11)
A0A4X1TFR5	RPS13	Small ribosomal subunit protein uS15 (40S ribosomal protein S13)
Q29201	RPS16	Small ribosomal subunit protein uS9 (40S ribosomal protein S16)
A0A287ASU4	RPS2	Small ribosomal subunit protein uS5 (40S ribosomal protein S2)
Q0Z8U2	RPS3	Small ribosomal subunit protein uS3 (EC 4.2.99.18) (40S ribosomal protein S3)
A0A287B771	RPS4X	40S ribosomal protein S4
A0A287A3K5	RPS6KA3	Ribosomal protein S6 kinase (EC 2.7.11.1)
A0A4X1STL0	RPS6KB1	Ribosomal protein S6 kinase
F2Z5F5	RPS8	40S ribosomal protein S8
Q29197	RPS9	Small ribosomal subunit protein uS4 (40S ribosomal protein S9)
Q4GWZ2	RPSA	Small ribosomal subunit protein uS2
F1S564	RTCA	RNA 3'-terminal phosphate cyclase (EC 6.5.1.4) (RNA terminal phosphate cyclase domain-containing protein 1)
Q19PY3	RTCB	RNA-splicing ligase RtcB homolog
A0A5G2RBY6	RTF1	RTF1 homolog, Paf1/RNA polymerase II complex component
A0A5K1VV69	RTN4IP1	Reticulon 4 interacting protein 1 (Reticulon-4-interacting protein 1, mitochondrial isoform 1)
A0A5G2QEU1	RUFY1	RUN and FYVE domain containing 1
P04163	S100A10	Protein S100-A10 (Calpactin I light chain)
P80310	S100A12	Protein S100-A12 (Calgranulin-C)
I3LG77	SAMHD1	Deoxynucleoside triphosphate triphosphohydrolase SAMHD1
A0A8W4F8V8	SAMM50	SAMM50 sorting and assembly machinery component
Q5PYH3	SAR1B	GTP-binding protein SAR1b
Q5FZP5	SCG2	Secretogranin-2 (Secretogranin II) (SgII) [Cleaved into: Secretoneurin (SN); Manserin]
A0A5G2QJR4	SCOC	Short coiled-coil protein
A0A286ZZ23	SCYL1	N-terminal kinase-like protein (SCY1-like protein 1)
A0A8D1U2Y2	SCYL2	SCY1 like pseudokinase 2
A0A4X1SMZ2	SDCBP	Syndecan binding protein
A0A4X1UQD7	SEC13	Protein SEC13 homolog
A0A8D0RJA4	SEC22B	Vesicle-trafficking protein SEC22b (SEC22 vesicle-trafficking protein homolog B)
F1SHL3	SEC23A	Protein transport protein SEC23
F1SBH2	SEC23B	Protein transport protein SEC23
F1S409	SEC23IP	SEC23 interacting protein
A0A287AWH7	SEC24A	SEC24 homolog A, COPII coat complex component
F1S129	SEC24B	Protein transport protein Sec24B isoform a (SEC24 homolog B, COPII coat complex component)
A0A286ZQ28	SEC24C	SEC24 homolog C, COPII coat complex component
F1S155	SEC24D	SEC24 homolog D, COPII coat complex component
A0A5G2QUP2	SEC31A	Protein transport protein Sec31A
F1ST01	SELENBP1	Methanethiol oxidase (MTO) (EC 1.8.3.4) (Selenium-binding protein 1)
I3LBW6	SEPTIN10	Septin
A0A287AFS4	SEPTIN11	Septin
F1SIP0	SEPTIN2	Septin
K7GS25	SEPTIN6	Septin
F1SIK9	SEPTIN7	Septin
A0A5G2QWZ4	SEPTIN8	Septin-8
A0A5G2R9R9	SEPTIN9	Septin 9
A0A286ZYD0	SERHL2	Serine hydrolase like 2
A0A8W4FLG3	SERPINA3-2	Alpha-1-antichymotrypsin 2
A0A480P2S5	SERPINC1	Antithrombin-III (Serpin C1)
A0A481BLI9	SERPIND1	Heparin cofactor 2 (Serpin family D member 1)
A0A287B9B3	SERPINF2	Alpha-2-antiplasmin isoform X2 (Serpin family F member 2)
F1SJW8	SERPING1	Plasma protease C1 inhibitor (Serpin family G member 1)
A0A286ZRU9	SERPINH1	Serpin H1 (Collagen-binding protein)
F1RR69	SET	SET nuclear proto-onco
A0A287A4F2	SFPQ	Splicing factor proline and glutamine rich
A5A761	SFXN1	Sideroflexin-1
A0A287BEZ7	SGPL1	sphinganine-1-phosphate aldolase (EC 4.1.2.27) (Sphingosine-1-phosphate aldolase)
F1S7L8	SH3GL1	Endophilin-A2 (Endophilin-2)
A0A480KI35	SH3GLB2	Endophilin-B2 (SH3 domain-containing GRB2-like protein B2)
F1SJ69	SIN3A	Paired amphipathic helix protein Sin3a (SIN3 transcription regulator family member A)
A0A287ASR0	SLC25A10	Solute carrier family 25 member 10
F1RFX9	SLC25A11	Mitochondrial 2-oxoglutarate/malate carrier protein (OGCP)
F1S086	SLC25A12	Calcium-binding mitochondrial carrier protein Aralar1
A0A286ZKD4	SLC25A13	Solute carrier family 25 member 13
A0A287BGP7	SLC25A3	Solute carrier family 25 member 3
A0A286ZIE8	SLC25A4	ADP/ATP translocase (ADP,ATP carrier protein)
Q6QRN9	SLC25A6	ADP/ATP translocase 3
K7GR72	SLC4A1	Anion exchange protein
A0A8D0WZ72	SMARCC1	SWI/SNF related, matrix associated, actin dependent regulator of chromatin subfamily c member 1
A0A287BKY7	SMARCD1	SWI/SNF related, matrix associated, actin dependent regulator of chromatin, subfamily d, member 1
A0A8W4FFA1	SMC3	Structural maintenance of chromosomes protein
F1RHH0	SMG6	Telomerase-binding protein EST1A (EC 3.1.-.-)
A0A4X1W1R6	SND1	Staphylococcal nuclease domain-containing protein (EC 3.1.31.1)
A0A480U2S8	SNRNP40	Small nuclear ribonucleoprotein U5 subunit 40
A0A287AG39	SNRPB	Small nuclear ribonucleoprotein-associated protein
A0A4X1T4U8	SNRPC	U1 small nuclear ribonucleoprotein C (U1 snRNP C) (U1-C) (U1C)
A0A4X1VMY1	SNRPD1	Small nuclear ribonucleoprotein Sm D1 (snRNP core protein D1)
F2Z4Y0	SNRPD3	Small nuclear ribonucleoprotein Sm D3 (snRNP core protein D3)
A1XQR9	SNRPE	Small nuclear ribonucleoprotein E (snRNP-E) (Sm protein E) (Sm-E) (SmE)
F1S288	SNTB1	Syntrophin beta 1
I3LDU9	SNTB2	Syntrophin beta 2
I3L897	SNW1	SNW domain-containing protein 1
A0A480LB97	SNX1	Sorting nexin-1
A0A5G2R118	SNX17	Sorting nexin-17
A0A286ZPT1	SNX18	Sorting nexin 18
A0A5G2QNG8	SNX27	Sorting nexin 27
A0A4X1VF05	SNX3	Sorting nexin-3
A0A5G2QW16	SNX9	Sorting nexin
I3L5S1	SOAT1	O-acyltransferase
A0A286ZJC9	SORBS1	Sorbin and SH3 domain containing 1
A0A287A9Z6	SORBS2	Sorbin and SH3 domain containing 2
F1RMA6	SORBS3	Sorbin and SH3 domain containing 3
A0A480ZCU6	SPR	Sepiapterin reductase (EC 1.1.1.153)
A0A5G2R924	SPTA1	Spectrin alpha, erythrocytic 1
A0A286ZXS0	SPTAN1	Spectrin alpha, non-erythrocytic 1
A0A4X1UE92	SPTB	Spectrin beta chain
A0A287BDN2	SPTBN1	Spectrin beta chain
F1S340	SRI	Sorcin
F2Z5M9	SRP54	Signal recognition particle 54 kDa protein (EC 3.6.5.-)
K7GKF8	SRPX	Sushi repeat containing protein X-linked
A0A4X1SUA0	SRSF3	Serine and arginine rich splicing factor 3
A0A8D1VQK7	ST13	ST13 Hsp70 interacting protein
A0A5G2RE13	STAM	Signal transducing adaptor molecule
F1SHW8	STAM2	Signal transducing adaptor molecule 2
G9BFT9	STAT1	Signal transducer and activator of transcription
Q19S50	STAT3	Signal transducer and activator of transcription 3
Q9TUZ1	STAT5A	Signal transducer and activator of transcription 5A
Q9TUZ0	STAT5B	Signal transducer and activator of transcription 5B
E5F1H4	STAT6	Signal transducer and activator of transcription
A0A287B310	STOM	Stomatin
F1RRF2	STT3B	dolichyl-diphosphooligosaccharide--protein glycotransferase
A0A5G2QA44	STXBP2	Syntaxin-binding protein 2
O97580	SUCLA2	Succinate--CoA ligase [ADP-forming] subunit beta, mitochondrial
A0A4X1V9C5	SUGT1	SGT1 homolog, MIS12 kinetochore complex assembly cochaperone
F1RIY7	SUN1	Sad1 and UNC84 domain containing 1
A0A5G2QYQ2	SUPT5H	Transcription elongation factor SPT5
A0A286ZQW5	SURF4	Surfeit locus protein 4
A0A287ALW8	SYN2	Synapsin II
A0A4X1VEP2	SYNCRIP	Synaptotagmin binding cytoplasmic RNA interacting protein
A0A286ZLL9	SYNPO	Synaptopodin
A0A287AUH9	SYNPO2	Synaptopodin 2
A0A4X1SYU3	TAGLN	Transgelin
A0A4X1VV05	TAGLN2	Transgelin
A0A286ZKF7	TAGLN3	Transgelin-3
A0A287B4C3	TANC1	Tetratricopeptide repeat, ankyrin repeat and coiled-coil containing 1
A0A5G2QLE5	TBC1D4	TBC1 domain family member 4
A0A5G2QJK6	TBC1D5	TBC1 domain family member 5
A0A286ZX31	TBL2	Transducin beta like 2
A0A8X9AEU4	TCIRG1	V-type proton ATPase subunit a
A0A8D1DJI5	TCP1	T-complex protein 1 subunit alpha (CCT-alpha)
A0A287BLP6	TECR	Trans-2,3-enoyl-CoA reductase
P09571	TF	Serotransferrin (Transferrin) (Beta-1 metal-binding globulin) (Siderophilin)
I3LNI2	TFG	Trafficking from ER to golgi regulator
A0A287B6W1	TGFB1I1	Transforming growth factor beta-1-induced transcript 1 protein
F1RHA7	TGFBI	Transforming growth factor-beta-induced protein ig-h3
A0A8D1Z1H8	TGM2	Protein-glutamine gamma-glutamyltransferase 2
A0A287AVR4	TH	Tyrosine 3-monooxygenase (EC 1.14.16.2) (Tyrosine 3-hydroxylase)
F1SS26	THBS1	Thrombospondin 1
F1STM8	THEMIS2	Thymocyte selection associated family member 2
F1SIR7	THSD4	Thrombospondin type 1 domain containing 4
A0A8D1VJQ6	TIAL1	TIA1 cytotoxic granule associated RNA binding protein like 1
A0A5G2R1A5	TIMM10B	Mitochondrial import inner membrane translocase subunit
A0A480LC98	TIMM50	Mitochondrial import inner membrane translocase subunit TIM50
A0A8D1TCS0	TINAGL1	Tubulointerstitial nephritis antigen like 1
A0A287BF71	TJP1	Tight junction protein 1
A8U4R4	TKT	Transketolase (EC 2.2.1.1)
A0A287BAK1	TLN1	Talin 1
A0A8D0M4C2	TMEM205	Transmembrane protein 205
A0A4X1UR13	TMEM33	Transmembrane protein 33
A0A481D3P3	TMEM43	Transmembrane protein 43
I3LUI4	TNC	Tenascin C
A0A5G2R986	TNS1	Tensin 1
K7GRK7	TNXB	Tenascin XB
A0A287A3T1	TOLLIP	Toll interacting protein
A0A287BAN7	TOM1L2	TOM1-like protein 2 isoform 3 (Target of myb1 like 2 membrane trafficking protein)
A0A5G2R5Z1	TOP2B	DNA topoisomerase 2 (EC 5.6.2.2)
A1XQV4	TPM3	Tropomyosin alpha-3 chain (Gamma-tropomyosin) (Tropomyosin-3)
P67937	TPM4	Tropomyosin alpha-4 chain (Tropomyosin-4)
A0A4X1UMD5	TPPP3	Tubulin polymerization-promoting protein family member 3
A0A5G2QSW4	TRIM25	Tripartite motif containing 25
A0A287BCK2	TRIM56	RING-type E3 ubiquitin transferase (EC 2.3.2.27)
I3LCI1	TRIP6	Thyroid hormone receptor interactor 6
F2Z5T5	TUBA1A	Tubulin alpha chain
Q2XVP4	TUBA1B	Tubulin alpha-1B chain
A0A286ZNY1	TUBA4A	Tubulin alpha chain
Q767L7	TUBB	Tubulin beta chain (Tubulin beta-5 chain)
A0A287AEI4	TUBB2B	Tubulin beta chain
A0A287A217	TUBB4B	Tubulin beta 4B class IVb
A0A480VJI0	TUBGCP2	Gamma-tubulin complex component
F1RN46	TUBGCP3	Gamma-tubulin complex component 3
F1RFI1	TUFM	Elongation factor Tu
F1S4J1	TUT7	Terminal uridylyl transferase 7
A0A5G2Q7I8	TWF2	Twinfilin actin binding protein 2
A0A286ZTU8	TXLNA	Taxilin alpha
A0A481APG3	U2AF2	Splicing factor U2AF subunit (U2 snRNP auxiliary factor large subunit)
A0A287A4D9	UACA	Uveal autoantigen with coiled-coil domains and ankyrin repeats
A0A287A0B3	UBAP2L	Ubiquitin associated protein 2 like
A0A287BNE4	UBE2M	Ubiquitin conjugating enzyme E2 M
A0A286ZWA5	UBQLN2	Ubiquilin 2
F1SUQ5	UBR4	Ubiquitin protein ligase E3 component n-recognin 4
A0A287AXN7	UBXN6	UBX domain protein 6
A0A286ZYJ8	UPF1	UPF1 RNA helicase and ATPase
Q2EN79	UQCR10	Complex III subunit 9
F1SKM0	UQCRC1	Ubiquinol-cytochrome c reductase core protein 1
F1RPD2	UQCRC2	Cytochrome b-c1 complex subunit 2,
A0A4X1UYT9	UQCRQ	Cytochrome b-c1 complex subunit 8 (Complex III subunit 8)
F1RKZ6	USP7	Ubiquitin carboxyl-terminal hydrolase 7
A0A287ACW6	USP9X	ubiquitinyl hydrolase 1 (EC 3.4.19.12)
A0A5G2QSI7	UTRN	Utrophin
A0A4X1T8S9	VBP1	VHL binding protein 1
F1SX62	VCAN	Versican core protein (Chondroitin sulfate proteoglycan core protein 2)
P26234	VCL	Vinculin (Metavinculin)
Q9MZ16	VDAC1	Voltage-dependent anion-selective channel protein 1 (VDAC-1)
F1S2F6	VDAC2	Voltage-dependent anion-selective channel protein 2
P02543	VIM	Vimentin
A0A5G2R839	VPS26A	VPS26, retromer complex component A
A0A287BEJ4	VPS33B	Vacuolar protein sorting-associated protein 33B
A0A5G2R4Q7	VPS35	Vacuolar protein sorting-associated protein 35
A0A4X1SHS6	VPS45	Vacuolar protein sorting 45 homolog
A0A287BA12	VPS4B	Vacuolar protein sorting 4 homolog B (Vacuolar protein sorting-associated protein 4B)
P48819	VTN	Vitronectin (VN) (S-protein) (Serum-spreading factor)
A0A287AMT0	VWA8	von Willebrand factor A domain containing 8
Q28833	VWF	von Willebrand factor (vWF)
A0A286ZTG3	WAS	WASP actin nucleation promoting factor (Wiskott-Aldrich syndrome protein)
A0A287AXD6	WDFY1	WD repeat and FYVE domain containing 1
F1S8S6	WDR26	WD repeat-containing protein 26
D7RA17	WDR45B	WD repeat domain phosphoinositide-interacting protein 3 (WD repeat-containing protein 45B)
F1RWX5	WRNIP1	ATPase WRNIP1 isoform 1 (WRN helicase interacting protein 1)
A0A286ZPU3	XRN2	5'-3' exoribonuclease (EC 3.1.13.-)
A0A287A2R9	YWHAE	14-3-3 protein epsilon
A0A288CFW7	ZBP1	Z-DNA binding protein 1
A0A287BD48	ZC3H14	Zinc finger CCCH domain-containing protein 14
A0A286ZZJ3	ZC3HAV1	Zinc finger CCCH-type antiviral protein 1 isoform 1
F1S2E4	ZMIZ1	Zinc finger MIZ-type containing 1
F1RKW7	ZNF207	Zinc finger protein 207
F1SRU2	ZYX	Zyxin
