# Supplementary material for: Proteomic Analysis of the Extracellular Matrix in the Porcine Adrenal Cortex
Source: J Proteome Res. 2025 Jun 10;24(7):3300–9. doi: 10.1021/acs.jproteome.5c00026 (PMC12235688; doi:10.1021/acs.jproteome.5c00026)
Supplement: Supplementary file 4 [file pr5c00026_si_004.xlsx]

## Sheet: Planilha2
	Table S3 – Extracellular Matrix (ECM) proteins identified in the porcine adrenal cortex's outer (OF) and inner (IF) fractions.
		Protein ID	Gene name	Protein name	GO	Matrisome Category
	In OF and IF	A0A5G2RKA4	Col11a1	Collagen type XI alpha 1 chain	extracellular matrix [GO:0031012]	Collagens	Collagens	27
		A0A8W4FDC1	Col24a1	Collagen type XXIV alpha 1 chain	extracellular matrix structural constituent [GO:0005201]	Collagens	ECM Glycoproteins	44
		F1RQI0	Col12a1	Collagen type XII alpha 1 chain	collagen-containing extracellular matrix [GO:0062023]	Collagens	Proteoglycans	9
		A0A480I6I0	Col14a1	Collagen alpha-1(XIV) chain	extracellular space [GO:0005615]	Collagens	ECM Regulators	20
		F1SSE8	Col15a1	Collagen type XV alpha 1 chain	extracellular space [GO:0005615]	Collagens	ECM-associated Proteins	5
		A0A286ZIL9	Col18a1	Collagen type XVIII alpha 1 chain	collagen-containing extracellular matrix [GO:0062023]	Collagens	Secreted Factors	6
		A0A287A1S6	Col1a1	Collagen alpha-1(I) chain	collagen type II trimer [GO:0005585]	Collagens	ECM candidate	39
		F1SFA7	Col1a2	Collagen type I alpha 2 chain	collagen-containing extracellular matrix [GO:0062023]	Collagens		150
		A0A287A2Q7	Col2a1	Collagen type II alpha 1 chain	extracellular region [GO:0005576]	Collagens
		A0A286ZQ85	Col3a1	Collagen type III alpha 1 chain	extracellular space [GO:0005615]	Collagens
		F1SNP0	Col4a3	Collagen type IV alpha 3 chain	extracellular region [GO:0005576]	Collagens
		A0A287AZF2	Col4a4	Collagen type IV alpha 4 chain	extracellular region [GO:0005576]	Collagens
		Q59IP2	Col5a2	Collagen alpha-2(V) chain	extracellular space [GO:0005615]	Collagens
		F1S3G7	Col5a3	Collagen type V alpha 3 chain	collagen-containing extracellular matrix [GO:0062023]	Collagens
		I3LS72	Col6a1	Collagen type VI alpha 1 chain	extracellular region [GO:0005576]	Collagens
		I3LQ84	Col6a2	Collagen type VI alpha 2 chain	extracellular region [GO:0005576]	Collagens
		A0A286ZVG7	Col6a3	Collagen type VI alpha 3 chain	extracellular region [GO:0005576]	Collagens
		A0A5G2R0Y2	Col6a6	Collagen type VI alpha 6 chain	extracellular space [GO:0005615]	Collagens
		F1RLL9	Col4a2	Collagen type IV alpha 2 chain	collagen type IV trimer [GO:0005587];	Collagens
		F1S021	Col5a1	Collagen type V alpha 1 chain	collagen-containing extracellular matrix [GO:0062023]	Collagens
		A0A8W4FCC2	Col4a1	Collagen type IV alpha 1 chain	collagen type IV trimer [GO:0005587]	Collagens
		A0A8W4FGE1	Col4a6	Collagen type IV alpha 6 chain	collagen type IV trimer [GO:0005587]	Collagens
		F1RZU6	Col21a1	Collagen type XXI alpha 1 chain	collagen trimer [GO:0005581]	Collagens
		A0A287BK35	Col6a5	Collagen type VI alpha 5 chain	extracellular region (GO:0005576)	Collagens
		P45846	Dpt	Dermatopontin (22 kDa extracellular matrix protein)	extracellular matrix [GO:0031012]	ECM Glycoproteins
		I3LC64	Ecm1	Extracellular matrix protein 1	extracellular matrix [GO:0031012]	ECM Glycoproteins
		A0A287AP71	Efemp1	EGF containing fibulin extracellular matrix protein 1	extracellular region [GO:0005576]	ECM Glycoproteins
		A0A287AXU0	Eln	Elastin (Tropoelastin)	collagen-containing extracellular matrix [GO:0062023]	ECM Glycoproteins
		A0A5G2QCU4	Emilin1	Elastin microfibril interfacer 1	extracellular matrix [GO:0031012]	ECM Glycoproteins
		F1SBC8	Emilin2	Elastin microfibril interfacer 2	extracellular space [GO:0005615]	ECM Glycoproteins
		A0A287AL89	Fbln1	Fibulin-1	collagen-containing extracellular matrix [GO:0062023]	ECM Glycoproteins
		F1SPG5	Fbln2	Fibulin 2 (Fibulin-2 isoform a)	extracellular space [GO:0005615]	ECM Glycoproteins
		F1SN67	Fbn1	Fibrillin 1	extracellular space [GO:0005615]	ECM Glycoproteins
		A0A5G2QM06	Fbn2	Fibrillin 2	extracellular space [GO:0005615]	ECM Glycoproteins
		P14460	Fga	Fibrinogen alpha chain [Cleaved into: Fibrinopeptide A]	extracellular space [GO:0005615]	ECM Glycoproteins
		F1SS24	Fn1	Fibronectin	collagen-containing extracellular matrix [GO:0062023]	ECM Glycoproteins
		A0A287A027	Lama2	Laminin subunit alpha 2	extracellular space [GO:0005615]	ECM Glycoproteins
		A0A8W4FFH5	Lama5	Laminin subunit alpha 5	extracellular region [GO:0005576]	ECM Glycoproteins
		F1SAE9	Lamb1	Laminin subunit beta 1	extracellular region [GO:0005576]	ECM Glycoproteins
		F1S663	Lamc1	Laminin subunit gamma 1	extracellular space [GO:0005615]	ECM Glycoproteins
		A0A286ZWQ1	Ltbp1	Latent transforming growth factor beta binding protein 1	extracellular region [GO:0005576]	ECM Glycoproteins
		A0A287AXD3	Matn2	Matrilin 2	collagen-containing extracellular matrix [GO:0062023]	ECM Glycoproteins
		F1SUS0	Mfap2	Microfibril associated protein 2 (isoform X1)	extracellular region [GO:0005576]	ECM Glycoproteins
		A0A287AB52	Mfap4	Microfibril associated protein 4	extracellular region [GO:0005576]	ECM Glycoproteins
		A0A287BMX9	Nid1	Nidogen 1	collagen-containing extracellular matrix [GO:0062023]	ECM Glycoproteins
		A0A8W4FJT4	Nid2	Nidogen 2	extracellular space [GO:0005615]	ECM Glycoproteins
		A0A287AU52	Npnt	Nephronectin	collagen-containing extracellular matrix [GO:0062023]	ECM Glycoproteins
		A0A4X1SVF9	Postn	Periostin	extracellular space [GO:0005615]	ECM Glycoproteins
		F1RHA7	Tgfbi	Transforming growth factor beta induced	collagen-containing extracellular matrix [GO:0062023]	ECM Glycoproteins
		I3LUI4	Tnc	Tenascin C	extracellular space [GO:0005615]	ECM Glycoproteins
		K7GRK7	Tnxb	Tenascin XB	extracellular space [GO:0005615]	ECM Glycoproteins
		P48819	Vtn	Vitronectin (VN) (S-protein) (Serum-spreading factor)	collagen-containing extracellular matrix [GO:0062023]	ECM Glycoproteins
		F1RX37	Fgb	Fibrinogen beta chain	collagen-containing extracellular matrix [GO:0062023]	ECM Glycoproteins
		F1S0Y1	Hmcn2	Hemicentin 2	extracellular region [GO:0005576]	ECM Glycoproteins
		F1SIR7	Thsd4	Thrombospondin type 1 domain containing 4	extracellular region [GO:0005576]	ECM Glycoproteins
		A0A286ZS39	Agrn	Agrin	extracellular region [GO:0005576]	ECM Glycoproteins
		A0A480ZQ94	Fbln5	Fibulin-5	extracellular region [GO:0005576]	ECM Glycoproteins
		A0A5G2QUU1	Fgg	Fibrinogen gamma chain	extracellular region [GO:0005576]	ECM Glycoproteins
		A0A5G2R0I5	Ltbp4	Latent transforming growth factor beta binding protein 4	extracellular region [GO:0005576]	ECM Glycoproteins
		A0A287AWV5	Lamb2	Laminin subunit beta-2	laminin complex [GO:0043256]	ECM Glycoproteins
		F1SUE4	Aspn	Asporin	extracellular region [GO:0005576]	Proteoglycans
		A0A5K1UKC5	Bgn	Biglycan	extracellular region [GO:0005576]	Proteoglycans
		A0A286ZHV7	Hspg2	Heparan sulfate proteoglycan 2	collagen-containing extracellular matrix [GO:0062023]	Proteoglycans
		F1S6B4	Prelp	Prolargin (Proline and arginine rich end leucine rich repeat protein)	extracellular space [GO:0005615]	Proteoglycans
		F1SX62	Vcan	Versican	extracellular space [GO:0005615]	Proteoglycans
		F1SQ09	Lum	Lumican	extracellular space [GO:0005615]	Proteoglycans
		Q9XSD9	Dcn	Decorin (Bone proteoglycan II) (PG-S2)	extracellular space [GO:0005615]	Proteoglycans
		A0A5G2Q8I9	A2m	Alpha-2-macroglobulin	extracellular space [GO:0005615]	ECM Regulators
		A1E295	Ctsb	Cathepsin B	extracellular space [GO:0005615]	ECM Regulators
		Q19AZ8	F2	Prothrombin	collagen-containing extracellular matrix [GO:0062023]	ECM Regulators
		A0A481B9A6	Hrg	Histidine-rich glycoprotein	extracellular space [GO:0005615]	ECM Regulators
		A0A287B3S3	Itih1	Inter-alpha-trypsin inhibitor heavy chain 1	extracellular space [GO:0005615]	ECM Regulators
		F1RUM4	Itih2	Inter-alpha-trypsin inhibitor heavy chain 2	collagen-containing extracellular matrix [GO:0062023]	ECM Regulators
		A0A287AP73	Itih3	Inter-alpha-trypsin inhibitor heavy chain 3	extracellular region [GO:0005576]	ECM Regulators
		A0A481BLI9	Serpind1	Heparin cofactor 2 (Serpin family D member 1)	extracellular region [GO:0005576]	ECM Regulators
		A0A287B9B3	Serpinf2	Alpha-2-antiplasmin isoform X2 (Serpin family F member 2)	extracellular space [GO:0005615]	ECM Regulators
		A0A286ZRU9	Serpinh1	Serpin H1 (Collagen-binding protein)	extracellular space [GO:0005615]	ECM Regulators
		A0A8D1Z1H8	Tgm2	Transglutaminase 2	extracellular matrix of synaptic cleft [GO:0098965]	ECM Regulators
		A0A5G2QXR3	Plg	Plasminogen (EC 3.4.21.7)	extracellular space [GO:0005615]	ECM Regulators
		F1SJW8	Serping1	Plasma protease C1 inhibitor (Serpin family G member 1)	extracellular space [GO:0005615]	ECM Regulators
		A0A286ZQT4	Adamtsl1	ADAMTS like 1	extracellular matrix organization [GO:0030198]	ECM Regulators
		F1SJB5	Anxa1	Annexin	extracellular matrix [GO:0031012]	ECM-associated Proteins
		A0A8D1I2F1	Lgals3	Galectin	extracellular region [GO:0005576]	ECM-associated Proteins
		F1RS31	Frem2	FRAS1 related extracellular matrix 2	extracellular region [GO:0005576]	ECM-associated Proteins
		A0A5G2Q797	Lgals1	Galectin	extracellular space [GO:0005615]	ECM-associated Proteins
		F1S3I1	Angptl6	Angiopoietin like 6	extracellular region [GO:0005576]	Secreted Factors
		A0A5G2R1H6	Nrg2	Neuregulin 2	extracellular region [GO:0005576]	Secreted Factors
		F1SKG1	Inhbe	Inhibin subunit beta E	extracellular space [GO:0005615]	Secreted Factors
		P08835	Alb	Albumin	extracellular region [GO:0005576]	ECM candidate
		P18648	Apoa1	Apolipoprotein A-I	extracellular space [GO:0005615]	ECM candidate
		P18650	Apoe	Apolipoprotein E (Apo-E)	collagen-containing extracellular matrix [GO:0062023]	ECM candidate
		P01025	C3	Complement C3	extracellular space [GO:0005615]	ECM candidate
		A0A287BD18	Cfh	Sushi domain-containing protein	extracellular matrix [GO:0031012]	ECM candidate
		F1SD66	Chga	Chromogranin A	collagen-containing extracellular matrix [GO:0062023]	ECM candidate
		Q9GLG4	Chgb	Secretogranin-1 (Chromogranin-B) (CgB)	extracellular space [GO:0005615]	ECM candidate
		A0A287AIJ3	Gpx3	Glutathione peroxidase 3	extracellular space [GO:0005615]	ECM candidate
		A0A287AQR8	Hspb6	Heat shock protein family B (small) member 6	extracellular region [GO:0005576]	ECM candidate
		A0A287AB58	Isg15	ISG15 ubiquitin like modifier (Ubiquitin-like modifier)	extracellular space [GO:0005615]	ECM candidate
		F1SCD0	Loc396685	Serpin domain-containing protein	extracellular region [GO:0005576]	ECM candidate
		P49923	Lpl	Lipoprotein lipase (LPL) (EC 3.1.1.34) (Phospholipase A1) (EC 3.1.1.32)	extracellular space [GO:0005615]	ECM candidate
		H6UWK6	Olfml3	Olfactomedin like 3 (Olfactomedin-like protein 3	collagen-containing extracellular matrix [GO:0062023]	ECM candidate
		A0A5G2R6R2	Pdia6	Protein disulfide-isomerase A6 (EC 5.3.4.1)	extracellular region [GO:0005576]	ECM candidate
		A0A4X1SRN8	Penk	Proenkephalin-A	collagen-containing extracellular matrix [GO:0062023]	ECM candidate
		A0A4X1UI96	Pi15	Peptidase inhibitor 15	extracellular space [GO:0005615]	ECM candidate
		A0A5G2QXX3	Qsox1	Sulfhydryl oxidase (EC 1.8.3.2)	extracellular matrix [GO:0031012]	ECM candidate
		P09571	Tf	Serotransferrin (Transferrin)	extracellular region [GO:0005576]	ECM candidate
		Q29549	Clu	Clusterin (CP40) (Complement cytolysis inhibitor)	extracellular space [GO:0005615]	ECM candidate
		A0A287A9L8	Cnp	2',3'-cyclic-nucleotide 3'-phosphodiesterase (CNP)	extracellular space [GO:0005615]	ECM candidate
		A0A5G2QCL1	C4a	Complement C4A (Rodgers blood group)	extracellular space [GO:0005615]	ECM candidate
		F1RJ68	Olfm4	Olfactomedin 4	extracellular space [GO:0005615]	ECM candidate
		F1RJ72	Cnmd	Leukocyte cell-derived chemotaxin 1 (Chondromodulin)	extracellular region [GO:0005576]	ECM candidate
		P19620	Anxa2	Annexin A2 ( (Protein I) (p36)	extracellular space [GO:0005615]	ECM candidate
		Q28833	Vwf	von Willebrand factor (vWF)	collagen-containing extracellular matrix [GO:0062023]	ECM candidate
	Only OF	A0A287BG85	Col28a1	Collagen type XXVIII alpha 1 chain	extracellular space [GO:0005615]	Collagens
		A0A8D0VZ59	Col8a1	Collagen type VIII alpha 1 chain	extracellular space [GO:0005615]	Collagens
		F1SSF7	Aebp1	AE binding protein 1 (Adipocyte enhancer-binding protein 1)	extracellular matrix [GO:0031012]	ECM Glycoproteins
		A0A287BRX8	Cilp	Cartilage intermediate layer protein	extracellular space [GO:0005615]	ECM Glycoproteins
		A0A480P2S5	Serpinc1	Antithrombin-III (Serpin C1)	extracellular region [GO:0005576]	ECM Regulators
		A0A8W4FLG3	Serpina3-2	Alfa-1-antiquimotripsina 2	extracellular space [GO:0005615]	ECM Regulators
		Q29041	Fcn2	Ficolin-2	collagen-containing extracellular matrix [GO:0062023]	ECM-associated Proteins
		A0A287AIM8	C5	Complement C5	extracellular space [GO:0005615]	ECM candidate
		O19062	Crp	C-reactive protein	collagen-containing extracellular matrix [GO:0062023]	ECM candidate
		P20305	Gsn	Gelsolin (Actin-depolymerizing factor) (ADF) (Brevin)	extracellular region [GO:0005576]	ECM candidate
		P80928	Mif	Macrophage migration inhibitory factor (MIF)	extracellular region [GO:0005576]	ECM candidate
		Q29599	Oas1	2'-5'-oligoadenylate synthase 1	extracellular space [GO:0005615]	ECM candidate
		F1SJM0	Ptx3	Pentraxin-3 (Pentraxin-related protein PTX3)	collagen-containing extracellular matrix [GO:0062023]	ECM candidate
		Q5FZP5	Scg2	Secretogranin-2 (Secretogranin II)	collagen-containing extracellular matrix [GO:0062023]	ECM candidate
		A5GHK7	Adnp	Activity dependent neuroprotector homeobox	extracellular matrix [GO:0031012]	ECM candidate
		P07480	Gal	Galanin peptides	extracellular matrix [GO:0031012]	ECM candidate
	Only IF	A0A287A007	Col4a5	Collagen type IV alpha 5 chain	collagen type IV trimer [GO:0005587]	Collagens
		A0A5G2QWN3	Abi3bp	ABI family member 3 binding protein	extracellular space [GO:0005615]	ECM Glycoproteins
		A0A5G2R7P3	Ltbp2	Latent transforming growth factor beta binding protein 2	extracellular region [GO:0005576]	ECM Glycoproteins
		F1RRJ9	Ltbp3	Latent transforming growth factor beta binding protein 3	collagen-containing extracellular matrix [GO:0062023]	ECM Glycoproteins
		A0A5G2R2Y0	Mfap5	Microfibril associated protein 5	extracellular space [GO:0005615]	ECM Glycoproteins
		F1SS26	Thbs1	Thrombospondin 1	extracellular space [GO:0005615]	ECM Glycoproteins
		F1RVH7	Igfbp7	Insulin like growth factor binding protein 7	collagen-containing extracellular matrix [GO:0062023]	ECM Glycoproteins
		F1S6B5	Fmod	Fibromodulin	extracellular space [GO:0005615]	Proteoglycans
		A0A0H5ANC0	Ogn	Osteoglycin (Osteoglycin/mimecan)	extracellular region [GO:0005576]	Proteoglycans
		A0A5G2R7M3	Itih4	Inter-alpha-trypsin inhibitor heavy chain 4	extracellular matrix [GO:0031012]	ECM Regulators
		P45845	Lox	Protein-lysine 6-oxidase (EC 1.4.3.13) (Lysyl oxidase)	extracellular space [GO:0005615]	ECM Regulators
		A0A287BN06	Pzp	Pregnancy zone protein	extracellular space [GO:0005615]	ECM Regulators
		F1SIC9	Loxl1	Lysyl oxidase homolog (EC 1.4.3.13)	collagen-containing extracellular matrix [GO:0062023]	ECM Regulators
		A0A4X1T574	Ccl16	C-C motif chemokine	extracellular region [GO:0005576]	Secreted Factors
		P04163	S100a10	Protein S100-A10 (Calpactin I light chain)	extracellular space [GO:0005615]	Secreted Factors
		P80310	S100a12	Protein S100-A12 (Calgranulin-C) (CAGC)	extracellular region [GO:0005576]	Secreted Factors
		P29700	Ahsg	Alpha-2-HS-glycoprotein (Fetuin-A)	collagen type V trimer [GO:0005588]	ECM candidate
		I3LPL7	Glg1	Golgi apparatus protein 1	collagen-containing extracellular matrix [GO:0062023]	ECM candidate
		A0A287BH21	Loc100156325	Serpin domain-containing protein	extracellular region [GO:0005576]	ECM candidate
		Q6QR67	Retn	Resistin	extracellular space [GO:0005615]	ECM candidate
		A0A5G2QGW8	Dkk3	Dickkopf WNT signaling pathway inhibitor 3	extracellular region [GO:0005576]	ECM candidate
